# Supplementary material for: New miRNAs cloned from neuroblastoma
Source: BMC Genomics. 2008 Jan 29;9:52. doi: 10.1186/1471-2164-9-52 (PMC2254388; doi:10.1186/1471-2164-9-52)
Supplement: Additional file 1 — Composition of miRNA libraries from neuroblastoma. Known miRNAs were counted in each of the libraries and in total. [file 1471-2164-9-52-S1.txt]

SH-EP	READS	KELLY	READS	MYCNAMP_NB1	READS	MYCNAMP_NB2	READS	MYCNAMP_NB3	READS	MYCNAMP_NB4	READS	MYCNSC_NB1	READS	MYCNSC_NB2	READS	MYCNSC_NB3	READS	MYCNSC_NB4	READS	MYCNSC_NB5	READS	MYCNSC_NB6	READS	MYCNSC_NB7	READS	MYCNSC_NB8	READS	MYCNSC_NB9	READS
hsa-miR-100	1	hsa-miR-125b	1	hsa-let-7f	1	hsa-let-7c	1	hsa-let-7f	1	hsa-miR-103	1	hsa-let-7f	1	hsa-miR-124a	1	hsa-miR-106b	1	hsa-miR-100	1	hsa-let-7a	1	hsa-let-7b	1	hsa-miR-130a	1	hsa-miR-101	1	hsa-let-7b	1
hsa-miR-103	1	hsa-miR-130a	1	hsa-miR-103	1	hsa-let-7f	1	hsa-miR-101	1	hsa-miR-107	1	hsa-miR-126	1	hsa-miR-125a	1	hsa-miR-125a	1	hsa-miR-103	1	hsa-let-7f	1	hsa-let-7d	1	hsa-miR-134	1	hsa-miR-10b	1	hsa-let-7c	1
hsa-miR-107	1	hsa-miR-148b	1	hsa-miR-106b	1	hsa-miR-100	1	hsa-miR-124a	1	hsa-miR-10b	1	hsa-miR-17-5p	1	hsa-miR-130a	1	hsa-miR-140	1	hsa-miR-107	1	hsa-miR-107	1	hsa-let-7g	1	hsa-miR-218	1	hsa-miR-218	1	hsa-let-7i	1
hsa-miR-130a	1	hsa-miR-21	1	hsa-miR-107	1	hsa-miR-106b	1	hsa-miR-126	1	hsa-miR-126*	1	hsa-miR-20a	1	hsa-miR-130b	1	hsa-miR-142-3p	1	hsa-miR-125a	1	hsa-miR-127	1	hsa-miR-101	1	hsa-miR-24	1	hsa-miR-23a	1	hsa-miR-101	1
hsa-miR-27b	1	hsa-miR-23a	1	hsa-miR-125a	1	hsa-miR-124a	1	hsa-miR-142-5p	1	hsa-miR-130a	1	hsa-miR-30d	1	hsa-miR-15b	1	hsa-miR-186	1	hsa-miR-125a	1	hsa-miR-136	1	hsa-miR-127	1	hsa-miR-26a	1	hsa-miR-27b	1	hsa-miR-103	1
hsa-miR-29a	1	hsa-miR-25	1	hsa-miR-127	1	hsa-miR-126	1	hsa-miR-145	1	hsa-miR-195	1	hsa-miR-323	1	hsa-miR-199a	1	hsa-miR-196a	1	hsa-miR-127	1	hsa-miR-142-3p	1	hsa-miR-142-3p	1	hsa-miR-27a	1	hsa-miR-29a	1	hsa-miR-107	1
hsa-miR-324-5p	1	hsa-miR-26b	1	hsa-miR-128a/b	1	hsa-miR-126*	1	hsa-miR-150	1	hsa-miR-214	1	hsa-miR-324-3p	1	hsa-miR-20a	1	hsa-miR-20a	1	hsa-miR-130a	1	hsa-miR-15a	1	hsa-miR-148b	1	hsa-miR-338	1	hsa-miR-29c	1	hsa-miR-125a	1
hsa-miR-199a	2	hsa-miR-27a	1	hsa-miR-130a	1	hsa-miR-143	1	hsa-miR-154	1	hsa-miR-218	1	hsa-miR-342	1	hsa-miR-23a	1	hsa-miR-24	1	hsa-miR-145	1	hsa-miR-19b	1	hsa-miR-15a	1	hsa-miR-342	1	hsa-miR-324-5p	1	hsa-miR-143	1
hsa-miR-199a*	2	hsa-miR-27b	1	hsa-miR-18b	1	hsa-miR-15a	1	hsa-miR-18a	1	hsa-miR-23b	1	hsa-miR-7	1	hsa-miR-25	1	hsa-miR-27a	1	hsa-miR-150	1	hsa-miR-20a	1	hsa-miR-16	1	hsa-miR-495	1	hsa-miR-125b	3	hsa-miR-144	1
hsa-miR-20a	2	hsa-miR-331	1	hsa-miR-195	1	hsa-miR-15b	1	hsa-miR-19a	1	hsa-miR-27a	1	hsa-miR-93	1	hsa-miR-30e-3p	1	hsa-miR-329	1	hsa-miR-154	1	hsa-miR-218	1	hsa-miR-23a	1	hsa-miR-7	1	hsa-miR-21	4	hsa-miR-153	1
hsa-miR-23a	2	hsa-miR-374	1	hsa-miR-23a	1	hsa-miR-181a	1	hsa-miR-25	1	hsa-miR-29a	1	hsa-let-7e	2	hsa-miR-331	1	hsa-miR-331	1	hsa-miR-15b	1	hsa-miR-27b	1	hsa-miR-29a	1	hsa-miR-92	1			hsa-miR-16	1
hsa-miR-30a-3p	2	hsa-miR-7	1	hsa-miR-24	1	hsa-miR-195	1	hsa-miR-27a	1	hsa-miR-29b	1	hsa-miR-125a	2	hsa-miR-342	1	hsa-miR-342	1	hsa-miR-199b	1	hsa-miR-30b	1	hsa-miR-29c	1	hsa-miR-93	1			hsa-miR-17-5p	1
hsa-miR-320	2	hsa-miR-9	1	hsa-miR-25	1	hsa-miR-199a	1	hsa-miR-27b	1	hsa-miR-32	1	hsa-miR-145	2	hsa-miR-34a	1	hsa-miR-451	1	hsa-miR-29c	1	hsa-miR-376a	1	hsa-miR-30d	1	hsa-miR-103	1			hsa-miR-19b	1
hsa-miR-424	2	hsa-miR-92	1	hsa-miR-26b	1	hsa-miR-199a*	1	hsa-miR-342	1	hsa-miR-324-3p	1	hsa-miR-148b	2	hsa-miR-451	1	hsa-miR-7	1	hsa-miR-30b	1	hsa-miR-424	1	hsa-miR-324-3p	1	hsa-miR-107	1			hsa-miR-29a	1
hsa-miR-93	2	hsa-miR-130b	2	hsa-miR-27b	1	hsa-miR-30c	1	hsa-miR-34a	1	hsa-miR-106b	2	hsa-miR-154	2	hsa-miR-494	1	hsa-miR-92	1	hsa-miR-30c	1	hsa-miR-484	1	hsa-miR-335	1	hsa-miR-101	1			hsa-miR-486	1
hsa-miR-214	3	hsa-miR-218	2	hsa-miR-30d	1	hsa-miR-512-3p	1	hsa-miR-486	1	hsa-miR-143	2	hsa-miR-210	2	hsa-miR-93	1	hsa-miR-107	2	hsa-miR-320	1	hsa-miR-655	1	hsa-miR-368	1	hsa-let-7f	1			hsa-miR-10b	2
hsa-miR-222	3	hsa-miR-29b	2	hsa-miR-323	1	hsa-miR-517a/b	1	hsa-miR-92	1	hsa-miR-15b	2	hsa-miR-27a	2	hsa-miR-106b	2	hsa-miR-10b	2	hsa-miR-324-3p	1	hsa-miR-99b	1	hsa-miR-379	1	hsa-let-7i	1			hsa-miR-15a	2
hsa-miR-27a	3	hsa-miR-34a	2	hsa-miR-324-5p	1	hsa-miR-518b	1	hsa-let-7i	2	hsa-miR-16	2	hsa-miR-27b	2	hsa-miR-16	2	hsa-miR-137	2	hsa-miR-331	1	hsa-miR-103	2	hsa-miR-448	1	hsa-mir758	1			hsa-miR-199a*	2
hsa-miR-29b	3	hsa-miR-15b	3	hsa-miR-331	1	hsa-miR-518e	1	hsa-miR-15a	2	hsa-miR-199b	2	hsa-miR-151*	2	hsa-miR-18a	4	hsa-miR-19b	2	hsa-miR-487b	1	hsa-miR-10b	2	hsa-miR-505	1	hsa-miR-15a	2			hsa-miR-218	2
hsa-miR-221	8	hsa-miR-19b	3	hsa-miR-335	1	hsa-miR-520b	1	hsa-miR-15b	2	hsa-miR-30b	2	hsa-miR-30c	2	hsa-miR-324-3p	4	hsa-miR-25	2	hsa-miR-497	1	hsa-miR-125a	2	hsa-miR-660	1	hsa-miR-17-5p	2			hsa-miR-27b	2
hsa-miR-21	11	hsa-miR-16	4	hsa-miR-342	1	hsa-miR-520d*	1	hsa-miR-199b	2	hsa-miR-324-5p	2	hsa-miR-320	2			hsa-miR-15a	3	hsa-miR-106b	2	hsa-miR-130a	2	hsa-miR-7	1	hsa-miR-20a	2			hsa-miR-331	2
		hsa-miR-106b	5	hsa-miR-368	1	hsa-miR-525	1	hsa-miR-26a	2	hsa-miR-331	2	hsa-miR-451	2			hsa-miR-17-5p	3	hsa-miR-143	2	hsa-miR-144	2	hsa-let-7a	2	hsa-miR-23b	2			hsa-miR-21	3
		hsa-miR-124a	7	hsa-miR-376b	1	hsa-miR-526b	1	hsa-miR-29b	2	hsa-mir-675	2	hsa-let-7i	3			hsa-miR-103	5	hsa-miR-23a	2	hsa-miR-154	2	hsa-miR-103	2	hsa-miR-27b	2			hsa-miR-424	3
		hsa-miR-20a	7	hsa-miR-381	1	hsa-miR-93	1	hsa-miR-93	2	hsa-let-7g	3	hsa-miR-103	3			hsa-miR-124a	8	hsa-miR-99b	2	hsa-miR-15b	2	hsa-miR-107	2	hsa-miR-331	2			hsa-miR-10b	8
		hsa-miR-18a	8	hsa-miR-409-3p	1	hsa-let-7a	2	hsa-miR-199a	3	hsa-miR-126	3	hsa-miR-107	3			hsa-miR-125b	10	hsa-miR-486	3	hsa-miR-16	2	hsa-miR-27b	2	hsa-miR-10b	2			hsa-miR-125b	12
		hsa-miR-17-5p	12	hsa-miR-451	1	hsa-let-7e	2	hsa-let-7a	4	hsa-miR-145	3	hsa-miR-144	3			hsa-miR-21	11	hsa-miR-7	3	hsa-miR-17-5p	2	hsa-miR-99b	2	hsa-miR-21	4				
				hsa-miR-484	1	hsa-miR-125b	2	hsa-let-7c	4	hsa-miR-199a	3	hsa-miR-10b	4			hsa-miR-16	14	hsa-let-7a	3	hsa-miR-26a	2	hsa-miR-338	3	hsa-miR-125b	7				
				hsa-miR-487b	1	hsa-miR-130a	2	hsa-let-7g	4	hsa-miR-199a*	3	hsa-miR-15b	4					hsa-let-7c	4	hsa-miR-320	2	hsa-miR-21	5	hsa-miR-16	7				
				hsa-miR-495	1	hsa-miR-23b	2	hsa-miR-103	4	hsa-miR-23a	3	hsa-miR-24	4					hsa-miR-199a	4	hsa-miR-323	3	hsa-miR-331	5	hsa-miR-124a	14				
				hsa-miR-503	1	hsa-miR-27a	2	hsa-miR-107	4	hsa-miR-26a	3	hsa-miR-331	6					hsa-miR-92	4	hsa-miR-21	4	hsa-miR-125b	16						
				hsa-miR-99a	1	hsa-miR-27b	2	hsa-miR-143	4	hsa-let-7c	4	hsa-miR-21	8					hsa-miR-126	5	hsa-miR-101	5	hsa-miR-124a	20						
				hsa-let-7e	2	hsa-miR-331	2	hsa-let-7b	5	hsa-miR-368	4	hsa-miR-16	11					hsa-let-7b	6	hsa-miR-106b	8
				hsa-miR-154	2	hsa-miR-342	2	hsa-miR-199a*	5	hsa-miR-125a	6	hsa-miR-124a	20					hsa-miR-21	8	hsa-miR-331	12
				hsa-miR-20a	2	hsa-miR-519d	2	hsa-miR-20a	7	hsa-miR-30c	6	hsa-miR-125b	22					hsa-miR-16	12	hsa-miR-125b	15
				hsa-miR-23b	2	hsa-miR-520c	2	hsa-miR-16	8	hsa-let-7a	8							hsa-miR-125b	15	hsa-miR-124a	36
				hsa-miR-34a	2	hsa-miR-520f	2	hsa-miR-125b	9	hsa-miR-21	12										
				hsa-miR-369-3p	2	hsa-miR-520g/h	2	hsa-miR-142-3p	10	hsa-miR-125b	15										
				hsa-miR-92	2	hsa-miR-527	2	hsa-miR-17-5p	10	hsa-let-7b	18										
				hsa-miR-21	3	hsa-miR-16	3	hsa-miR-21	23												
				hsa-miR-30b	3	hsa-miR-17-5p	3														
				hsa-miR-30c	3	hsa-miR-517c/519a	5														
				hsa-let-7a	4	hsa-miR-20a	9														
				hsa-let-7c	4	hsa-miR-21	18														
				hsa-let-7i	4																
				hsa-miR-124a	5																
				hsa-miR-125b	5																
				hsa-miR-93	5																
				hsa-miR-16	6	
				hsa-miR-7	6	
				hsa-miR-106a	1	
				hsa-miR-17-5p	10	
				hsa-let-7b	13	
				hsa-miR-26a	27	


---------------------------------------------------------------------------------------------------------------------------------------------------------------------------------------------------------------------------------------------------------------						
HOMOLOGOUS MIRNAs						


SEQUENCE_NAME 	SEQUENCE	LOCATION	BEG	END	STRAND	READS
rno-mir-7*	caacaaatcacagtctgccat	human_genome:human_chr_9	85774507	85774527	+	1
mmu-mir-720	tctcgctggggcctcca	human_genome:human_chr_8	multiple hits			1
mmu-mir-744	tgcggggctagggctaacagca	human_genome:human_chr_17	11925951	11925972	+	2
rno-mir-140*	taccacagggtagaaccacggac	human_genome:human_chr_16	68524546	68524568	-	4
rno-mir-151*	tcgaggagctcacagtctagt	human_genome:human_chr_8	141811904	141811924	-	4

---------------------------------------------------------------------------------------------------------------------------------------------------------------------------------------------------------------------------------------------------------------						
Total miRNA counts: 1280	hsa-let-7d	1				
miRNA species: 128	hsa-miR-128a/b	1				
	hsa-miR-134	1				
	hsa-miR-136	1				
	hsa-miR-140	1				
	hsa-miR-153	1				
	hsa-miR-181a	1				
	hsa-miR-186	1				
	hsa-miR-18b	1				
	hsa-miR-196a	1				
	hsa-miR-19a	1
	hsa-miR-30e-3p	1
	hsa-miR-32	1
	hsa-miR-329	1
	hsa-miR-374	1
	hsa-miR-376a	1
	hsa-miR-376b	1
	hsa-miR-379	1
	hsa-miR-381	1
	hsa-miR-409-3p	1
	hsa-miR-448	1
	hsa-miR-494	1
	hsa-miR-497	1
	hsa-miR-503	1
	hsa-miR-505	1
	hsa-miR-512-3p	1
	hsa-miR-517a/b	1
	hsa-miR-518b	1
	hsa-miR-518e	1
	hsa-miR-520b	1
	hsa-miR-520d*	1
	hsa-miR-525	1
	hsa-miR-526b	1
	hsa-miR-655	1
	hsa-miR-660	1
	hsa-mir-758	1
	hsa-miR-9	1
	hsa-miR-99a	1
	hsa-miR-106a	1
	hsa-miR-137	2
	hsa-miR-150	2
	hsa-miR-210	2
	hsa-miR-26b	2
	hsa-miR-30a-3p	2
	hsa-miR-335	2
	hsa-miR-369-3p	2
	hsa-miR-484	2
	hsa-miR-487b	2
	hsa-miR-495	2
	hsa-miR-519d	2
	hsa-miR-520c	2
	hsa-miR-520f	2
	hsa-miR-520g/h	2
	hsa-miR-527	2
	hsa-mir-675	2
	hsa-miR-100	3
	hsa-miR-126*	3
	hsa-miR-130b	3
	hsa-miR-195	3
	hsa-miR-222	3
	hsa-miR-29c	3
	hsa-miR-30d	3
	hsa-miR-127	4
	hsa-miR-148b	4
	hsa-miR-214	4
	hsa-miR-338	4
	hsa-miR-199b	5
	hsa-miR-29a	5
	hsa-miR-323	5
	hsa-miR-324-5p	5
	hsa-miR-451	5
	hsa-miR-486	5
	hsa-miR-517c/519a	5
	hsa-miR-99b	5
	hsa-let-7e	6
	hsa-let-7f	6
	hsa-miR-144	6
	hsa-miR-25	6
	hsa-miR-34a	6
	hsa-miR-368	6
	hsa-miR-424	6
	hsa-miR-145	7
	hsa-miR-19b	7
	hsa-miR-23b	7
	hsa-miR-24	7
	hsa-miR-30b	7
	hsa-miR-320	7
	hsa-let-7g	8
	hsa-miR-154	8
	hsa-miR-218	8
	hsa-miR-221	8
	hsa-miR-29b	8
	hsa-miR-324-3p	8
	hsa-miR-342	8
	hsa-miR-101	10
	hsa-miR-143	10
	hsa-miR-92	10
	hsa-let-7i	11
	hsa-miR-126	11
	hsa-miR-130a	11
	hsa-miR-23a	11
	hsa-miR-15a	12
	hsa-miR-27a	12
	hsa-miR-18a	13
	hsa-miR-199a*	13
	hsa-miR-30c	13
	hsa-miR-93	13
	hsa-miR-142-3p	14
	hsa-miR-199a	14
	hsa-miR-7	15
	hsa-miR-125a	16
	hsa-miR-15b	16
	hsa-miR-27b	16
	hsa-let-7c	18
	hsa-miR-107	18
	hsa-miR-103	22
	hsa-miR-106b	22
	hsa-miR-10b	22
	hsa-let-7a	24
	hsa-miR-20a	33
	hsa-miR-26a	35
	hsa-miR-331	36
	hsa-let-7b	44
	hsa-miR-17-5p	44
	hsa-miR-16	73
	hsa-miR-124a	113
	hsa-miR-21	115
	hsa-miR-125b	132
